# Supplementary material for: Psychological Distress, Anxiety, Depression, and Associated Factors Among Nigerian Healthcare Workers During COVID-19 Pandemic: A Cross-Sectional Study
Source: Int J Public Health. 2022 Nov 17;67:1604835. doi: 10.3389/ijph.2022.1604835 (PMC9714461; doi:10.3389/ijph.2022.1604835)
Supplement: Supplementary file 1 [file DataSheet1.CSV]

Qnumber	A1	B2	B3	B4	B4b	B5	B5b	B6	B7	B8	B9	B10	B11	B12	B13	b13a	b13b	b13c	b13d	b13e	b13f	b13g	B14	B14a	B14b	B14c	B14d	B15	B16	B17	COVID_19	C1	C2	C3	C4	C5	C6	C7	C8	C9	C10	C11	C12	C13	Kessler6	D1	D2	D3	D4
1	1	2	43	3		1		2	5	1	5	13		15	3				1	1			1					0	0	1		2	2	2	0	1	0	1	0	0	2	0	2	1		1	0	0	0
2	1	2	40	3		1		2	2	1	4	13		12	3				1	1			1					0	0	0		2	2	2	1	1	1	2	0	0	2	2	2	1		1	0	1	0
3	1	2	26	3		1		1	2	2			2	2	3								1					0	0	1		2	2	2	1	1	1	2	1	1	0	2	1	0		1	0	0	0
4	1	1	30	3		2		1	2	1	3	16		6	6								1					0	2	1		2	1	2	0	1	1	2	0	0	2	2	2	0		1	0	0	0
5	1	1	43	3		1		2	2	1	4	16		16	5				1	1	1		1					0	0	1		2	2	1	0	1	1	2	0	0	2	2	2	0		1	0	0	0
6	1	2	37	3		1		2	2	2			2	8	6								1					0	0	0		2	2	2	0	1	1	2	1	0	2	2	3	0		0	0	0	1
7	1	2	54	3		1		2	1	2			5	27	3				1	1			2	1				0		2		2	2	1	0	1	1	2	0	0	1	1	1	0		1	0	2	0
8	1	2	45	3		1		2	2	2			5	18	3				1	1			1					0	1	0		2	2	2	0	1	1	1	1	0	1	1	1	1		1	0	1	0
9	1	2	31	3		1		2	2	2			1	6	3								1					0	0	2		2	2	2	1	0	1	0	1	0	0	2	1	0		1	0	1	2
10	1	2	37	3		1		2	3	1	3	15		8	5								1					0	0	2		2	2	2	1	1	1	0	0	0	2	2	1	0		2	0	1	1
11	1	1	28	3		2		2	2	1	3	9		4	5								1					0	0	2		2	2	2	0	0	0	2	0	0	0	0	0	0		1	0	0	2
12	1	1	26	3		1		1	2	1	3	19		1	6								1					0	0			1	1	1	1	1	1	2	0	0	0	0	2	0		2	2	2	2
13	1	1	37	2		1		2	3	1	4	15		10	3			1		1			1					0	0	1		2	2	2	1	1	1	3	1	0	2	2	1	0		1	0	1	0
14	1	1	53	3		1		2	5	1	5	16		21	6			1			1		1					0	0	2		2	2	2	1	0	0	0	0	0	0	2	1	0		1	0	0	0
15	1	1	37	3		1		2	5	1	5	9		13	3								1					0	0	0		2	2	2	1	1	1	3	1	0	2	2	1	0		2	1	1	2
16	1	2	41	3		1		2	2	2			5	13	5								1					0	0	0		2	2	2	1	1	1	1	0	0	1	2	1	0		2	0	1	1
17	1	1	37	3		1		1	2	1	4	16		8	6								1					0	0	0		2	2	1	0	1	1	2	1	0	2	2	2	1		0	0	0	2
18	1	1	36	2		1		1	2	1	3	6		5	3								1					0	0			2	2	2	1	1	1	2	0	0	2	2	2	1		1	2	1	2
19	1	2	27	2		1		1	2	1	1	9		1	3								1					0	0	1		1	1	1	1	1	1	2	0	0	2	2	2	0		2	0	1	1
20	1	1	42	3		2		2	5	1	5	16		16	6				1	1	1		1					0	0	1		2	1	2	0	1	1	2	0	0	2	2	2	1		1	0	0	0
21	1	1	45	3		2		2	2	1	4	16		13	6								1					0	0	2		2	2	2	0	1	0	2	0	0	2	2	2	0		0	0	0	0
22	1	2	37	3		1		2	3	1	4	2		7	5			1		1			1				1	0	0	0		2	2	2	1	1	1	1	0	0	2	1	1	1		2	0	1	1
24	1	2	37	3		1		2	3	1	4	6		10	5								1					0	0	0		2	2	2	1	1	1	2	0	0	2	2	2	1		2	0	2	0
25	1	1	34	2		1		1	2	1	3	16		6	3								1					0	0	0		2	2	2	0	1	1	2	0	0	2	2	2	0		1	0	0	2
26	1	1	35	3		1		2	2	1	3	10		6	6								1					0	0	2		2	2	2	0	1	1	4	1	1	2	2	2	0		4	2	3	2
27	1	1	37	3		1		2	2	1	4	2		12	6								1					0	0	0		2	2	2	1	0	0	2	0	0	0	0	0	0		0	0	0	0
28	1	2	42	3		1		2	2	1	4	13		8	3			1	1				1					0	0	1		2	2	2	0	1	1	2	1	1	2	0	2	0		3	1	1	1
29	1	1	35	4	Bini	1		2	5	1	5	13		10	3								1					0	2	1		2	2	1	0	1	1	2	1	0	2	2	1	0		2	1	0	1
31	1	2	33	3		1		2	3	1	3	10		7	6			1	1	1	1		1					0	0	1		2	2	1	0	1	1	0	0	0	2	2	1	0		2	0	0	0
32	1	1	40	3		1		2	5	1	5	3		12	5								1					0	0	1		2	2	2	1	1	1	3	0	0	2	2	2	0		1	0	0	0
33	1	2	45	3		1		2	2	2			4	15	3								1					0	0	2		2	2	1	0	0	0	0	0	0	0	2	0	0		1	0	1	1
34	1	1	33	3		1		2	2	1	2	7		3	3								1					0	0	1		2	2	2	1	1	0	0	0	0	2	2	2	0		1	0	0	3
35	1	1	37	3		2		2	2	1	1	16		12	6			1		1	1		1					0	0	2		2	2	2	0	0	1	2	0	0	2	2	2	0		1	0	0	0
37	1	2	39	3		1		2	2	2			3	8	3								1					0	0	1		2	2	2	1	1	1	2	0	0	2	2	2	1		2	0	0	0
38	1	1	34	1		2		2	2	1	3	2		6	5								1					0	0	2		2	2	2	1	1	1	2	1	1	2	1	2	0		2	2	1	2
39	1	2	58	3		1		2	2	2			6	20	3								1					0	0	1		2	2	1	0	1	1	1	0	0	2	2	2	0		2	0	1	0
40	1	1	31	4	Ibibio	1		2	2	1	3	10		8	5								1					0	2	2		1	2	0	0	1	0	2	0	0	2	2	1	0		2	0	2	2
41	1	1	36	3		1		2	2	1	4	9		5	1								1					0	1	1		2	2	2	1	1	0	2	0	0	2	2	2	0		1	0	0	0
42	1	2	32	3		1		2	2	1	4	9		8	3								1					0	0	2		2	2	2	1	1	0	2	0	0	2	2	2	0		2	1	1	0
43	1	1	34	3		1		2	2	1	2	6		4	5	0	0	0	0	1	0	0	1	0	0	0	0	0	0	0		2	2	2	1	1	1	2	1	1	2	2	2	0		1	0	0	0
44	1	1	37	2		1		2	1	2			2	9	3								1					0	0	2		2	2	0	1	1	1	2	0	0	2	2	2	0		2	1	1	1
45	1	1	28	3		1		1	2	1	2	6		4	4								1					0	0	1		2	2	2	1	1	0		0	0	2	2	2	0		1	0	0	0
46	1	1	38	4	Bini	1		2	2	1	4	9		10	5								1					0	0	1		2	0	0	0	1	1	1	0	0	2	2	2	0		1	0	0	1
47	1	2	32	3		1		2	2	2			1	8	3								1					0	0	1		2	2	2	0	1	1	1	1	0	2	2	2	0		1	0	0	0
48	1	2	27	3		1		1	1	2			1	2	3								1					0	0	2		2	2	2	0	0	1	0	1	0	1	0	2	0		0	0	0	0
49	1	1	59	3		1		2	2	2			4	31	2								2	1				0	0	2		2	2	2	1	1	0	2	0	0	2	2	3	0		1	0	1	0
50	1	2	37	3		1		2	2	2			5	15	3								1					0	0	1		2	2	2	1	1	0		1	0	2	2	2	0		1	0	0	0
51	1	1	41	3		2		2	2	1	4	16		11	7								1					0	0	0		2	2	1	0	1	1	2	0	0	2	2	2	0		1	0	1	0
52	1	2	26	3		1		1	2	1	2	6		2	5								1					0	0	0		2	2	2	1	1	1	3	1	0	2	2	2	0		2	1	0	2
53	1	1	36	4	Urhobo	1		2	5	1	5	16		12	6	1		1	1	1	1		1					0	0	1		2	2	2	1	1	0	0	0	0	2	2	2	0		0	0	2	0
56	1	1	40	2		1		2	5	1	5	12		12	7	0	0	0	0	0	0	1	1	0	0	0	0	0	0	1		2	2	1	0	1	1	3	1	0	2	2	2	0		2	0	1	1
57	1	1	45	3		1		2	5	1	5	13		20	4	0	0	0	1	1	0	0	1	0	0	0	0	0	0	1		2	2	2	1	1	0		0	0	2	2	3	1		2	0	2	2
58	1	2	51	3		1		2	2	2			6	30	4	0	0	0	1	0	0	0	1	0	0	0	0		0	2		2	2	2	0	1	0	2	0	0	0	0	0	0		0	0	0	0
59	1	1	54	3		1		2	5	1	5	6		26	5	0	0	0	0	1	0	0	1	0	0	0	0	0	0	0		2	2	2	0	1	1	1	0	0	1	1	1	0		0	0	0	0
60	1	1	43	3		1		2	5	1	5	6		15	5	0	0	0	0	1	0	0	1	0	0	0	0	0	0	1		2	2	0	0	1	1	2	0	0	2	2	1	0		0	0	0	1
61	1	2	51	4	Ishan	1		2	5	1	5	6		21	5	0	0	0	0	1	0	0	1	0	0	0	0	0	0	2		2	2	1	0	1	0	0	0	0	2	2	2	0		0	0	0	1
62	1	2	28	3		1		1	1	2			1	3	4	0	0	0	1	0	0	0	1	0	0	0	0	0	0	0		2	2	2	1	0	1	3	0	0	1	2	1	0		2	1	1	2
63	1	2	50	3		1		2	2	2			5	32	3	0	0	1	0	0	0	0	1	0	0	0	0	0	0	2		2	2	2	1	1	1	2	1	0	2	2	2	0		1	0	1	1
64	1	1	30	3		1		1	2	1	1	7		1	3	0	0	1	0	0	0	0	1	0	0	0	0	0	0	0		2	0	0	0	1	0	0	0	0	2	2	2	0		0	0	0	0
65	1	1	34	3		2		2	2	1	4	13		8	4	0	0	0	1	0	0	0	1	0	0	0	0	0	0	0		2	2	2	1	0	0	0	0	0	1	1	1	0		1	0	1	1
66	1	1	24	2		1		1	2	1	1	7		1	4	0	0	0	1	0	0	0	2	1	0	0	0	0	0	0		1	2	1	0	0	1	1	0	0	0	1	0	0		2	1	2	0
67	1	1	24	3		1		1	2	1	1	7		1	3	0	0	1	0	0	0	0	1	0	0	0	0	0	2	2		1	1	2	1	1	1	1	1	0	2	2	2	1		1	1	1	0
68	1	2	23	3		1		1	2	1	1	7		1	3	0	0	1	0	0	0	0	1	0	0	0	0	0	0	0		2	2	2	1	0	0	4	0	0	0	0	0	0		0	0	0	0
69	1	2	25	3		1		1	2	1	1	13		1	1	1	0	0	0	0	0	0	1	0	0	0	0	0	2	0		1	1	1	1	1	1	4	0	0	2	0	1	0		1	1	3	2
70	1	2	39	3		1		2	2	1	4	13		12	3	0	0	1	0	0	0	0	1	0	0	0	0	0	0	0		2	2	2	0	1	0	2	0	0	2	0	2	1		0	0	0	0
71	1	2	31	4	Ika	1		2	2	1	3	13		4	3	0	0	1	0	0	0	0	1	0	0	0	0	0	0	0		2	2	2	0	1	1	4	1	1	2	2	2	0		2	2	2	2
72	1	2	34	3		1		2	2	1	4	13		6	5	0	0	0	0	1	0	0	1	0	0	0	0	0	0	0		2	2	1	1	0	0	0	0	0	2	1	1	0		1	0	0	2
73	1	2	35	3		1		2	2	1	4	13		9	3	0	0	1	0	0	0	0	1	0	0	0	0	0	0	2		2	2	2	1	1	1	3	0	0	2	0	1	0		1	1	1	2
74	1	2	29	4		1		1	2	1	3	13		3	3	0	0	1	0	0	0	0	1	0	0	0	0	0	0	2		1	2	1	0	0	0	0	0	0	0	0	0	0		1	0	2	0
75	1	2	39	3		1		2	3	2			4	15	3	0	0	1	0	0	0	0	1	0	0	0	0	0	0	1		2	1	1	1	1	1	3	0	0	2	2	1	1		2	0	1	2
76	1	2	41	3		1		2	2	2			2	12	3	0	0	1	0	0	0	0	1	0	0	0	0	0	0	0		2	2	1	1	0	1	2	1	0	2	0	0	0		1	0	0	0
77	1	2	39	3		1		2	2	2			2	12	3	0	0	1	0	0	0	0	1	0	0	0	0	0	0	2		0	2	2	0	0	1	3	0	1	1	0	0	0		2	0	2	4
78	1	1	39	3		1		2	2	2			5	14	3	0	0	1	0	0	0	0	1	0	0	0	0	0	2	2		2	2	1	1	1	1	2	0	0	2	1	2	0		0	0	0	0
79	1	2	39	3		1		2	2	2			6	19	3	0	0	1	0	0	0	0	1	0	0	0	0	0	0	2		2	2	2	1	1	1	2	1	0	2	0	2	0		1	0	0	0
80	1	2	48	3		1		2	2	2			4	12	3	0	0	1	0	0	0	0	2	1	0	0	0	0	0	2		2	2	2	0	1	1	2	0	0	0	2	1	0		0	0	0	0
81	1	2	40	4	Nupe	1		2	2	2			1	15	3	0	0	1	0	0	0	0	1	0	0	0	0	0	0	2		2	2	2	0	1	1	2	1	0	0	2	1	0		1	0	1	0
82	1	2	43	3		1		2	2	2			6	20	3	0	0	1	0	0	0	0	1	0	0	0	0	0	0	0		2	2	2	1	0	1	0	0	0	0	0	0	0		2	1	2	2
83	1	2	34	3		2		2	2	2			2	15	3	0	0	1	0	0	0	0	1	0	0	0	0	0	0	2		2	2	2	0	1	1	3	1	0	0	0	0	0		2	0	2	2
84	1	2	39	3		1		2	2	2			5	14	1	1	0	0	0	0	0	0	1	0	0	0	0	0	0	1		2	1	1	1	1	0	2	0	0	2	2	2	0		2	0	0	0
85	1	2	53	3		1		3	3	2			7	28	6	0	0	0	0	0	1	0	1	0	0	0	0	0	0	1		2	1	0	1	1	0	1	0	0	2	2	3	0		2	0	1	0
86	1	2	38	3		1		2	2	1	4	10		10	4	0	0	0	1	1	1	0	1	0	0	0	0	0	0	1		2	2	2	1	1	1	2	0	0	2	2	2	0		1	1	1	0
87	1	1	34	4	Ibibio	1		2	2	1	4	10		9	3	0	0	1	0	0	1	0	1	0	0	0	0	0	2	0		2	1	1	0	1	1	3	0	0	2	2	1	0		1	0	1	2
88	1	1	34	2		1		1	2	1	3	10		4	3	0	0	1	0	0	0	0	1	0	0	0	0	0	0	0		1	1	1	0	1	1	1	0	0	0	2	0	0		1	0	1	1
89	1	1	54	3		2		2	2	1	1	10		1	3	0	0	1	0	0	0	0	2	1	0	0	0	0	0	0		1	2	1	0	0	0	0	0	0	0	0	0	0		0	0	0	0
91	1	1	35	3		1		2	2	1	4	10		9	3	0	0	1	0	0	0	0	1	0	0	0	0	0	0	0		2	2	2	0	1	1	0	0	0	2	2	1	1		0	0	0	0
92	1	1	35	3		2		1	2	1	1	10		1	3	0	0	1	0	0	0	0	1	0	0	0	0	0	0	2		2	2	2	0	1	1	2	1	0	2	2	2	0		0	0	1	1
93	1	1	37	3		1		2	2	1	1	10		1	4	0	0	0	1	0	0	0	1	0	0	0	0	0	0	0		2	2	2	0	1	0	0	1	0	2	2	2	0		1	0	1	1
94	1	1	33	3		1		2	2	1	3	10		3	3	0	0	1	1	1	1	0	1	0	0	0	0	0	1	0		2	1	1	0	1	1	2	0	0	2	2	2	1		2	2	0	0
95	1	2	30	3		1		1	2	1	1	10		1	3	0	0	1	0	0	1	0	1	0	0	0	0	0	0	0		1	1	1	0	1	0	0	0	0	0	0	0	0		1	0	0	0
96	1	1	45	3		1		2	5	1	5	10		19	3	0	0	1	0	0	1	0	1	0	0	0	0	0	0	1		2	2	1	0	0	1	3	0	1	2	2	2	0		2	1	1	1
97	1	2	54	3		1		2	2	2			5	24	5	0	0	0	0	1	0	0	1	0	0	0	0	0	0	2		2	2	2	1	0	1	2	0	0	2	2	2	0		1	0	0	0
98	1	2	31	3		2		2	2	2			2	3	1	0	0	0	0	0	0	0	1	0	0	0	0	0	0	0		2	2	2	0	1	1	2	0	0	2	2	2	0		0	0	0	0
99	1	2	43	3		1		2	3	2			6	20	3	0	0	1	0	0	0	0	1	0	0	0	0	0	0	0		2	2	2	1	0	1	3	1	1	2	2	2	0		3	4	3	3
100	1	2	31	3		1		2	2	2			2	4	3	0	0	1	0	0	0	0	1	0	0	0	0	0	0	1		1	1	1	0	1	1	2	0	0	2	2	2	0		3	0	1	3
101	1	2	40	2		1		2	2	2			3	8	3	0	0	1	0	0	0	0	1	0	0	0	0	0	0	0		2	2	2	1	1	1	3	1	1	2	2	2	0		3	0	3	3
102	1	2	33	3		1		1	2	1	3	1		6	2	0	1	0	0	0	0	0	1	0	0	0	0	0	0	0		0	2	1	1	1	1	4	0	0	2	2	2	0		3	2	2	1
103	1	2	35	3		1		2	2	2			2	8	3	0	0	1	0	0	0	0	1	0	0	0	0	0	0	1		2	2	2	1	1	0	1	0	0	2	2	2	0		3	0	0	0
104	1	2	37	2		1		2	1	2			3	10	6	0	0	0	0	0	1	0	1	0	0	0	0	0	0	0		2	2	2	1	1	1	3	0	0	2	2	2	0		2	1	1	0
105	1	2	25	3		1		2	1	2			1	2	6	0	0	0	0	0	1	0	1	0	0	0	0	0	0	2		1	2	2	1	1	1	2	0	0	2	2	2	0		3	2	2	2
106	1	1	43	4	Ebira	2		2	2	1	4	10		11	6	0	0	0	0	0	1	0	2	1	0	0	0	0	0	1		2	1	1	0	1	1	4	0	1	2	2	2	0		1	1	1	1
107	1	2	56	3		1		2	2	2			6	29	3	0	0	1	0	0	0	0	1	0	0	0	0	0	0	0		2	2	2	1	1	0	1	0	0	2	2	2	0		2	1	0	2
108	1	2	54	3		1		2	3	2			6	29	6	0	0	0	0	0	1	0	1	0	0	0	0	0	0	1		2	2	2	1	0	0	0	0	0	2	0	0	0		0	0	0	0
109	1	2	35	3		1		2	2	2			1	3	2	0	1	0	0	0	0	0	2	1	0	0	0	0	1	0		2	2	2	0	1	1	3	0	1	2	2	1	0		1	0	3	3
110	1	2	34	3		1		2	2	2			2	3	3	0	0	1	0	0	0	0	1	0	0	0	0	0	0	2		2	2	2	0	1	1	2	1	0	0	2	2	0		3	0	0	2
111	1	2	47	3		1		2	3	2			7	12	3	0	0	0	0	0	0	0	1	0	0	0	0	0	0	2		2	2	2	1	1	1	0	0	1	2	2	2	0		1	0	0	4
112	1	1	31	3		2		2	1	2			2	4	3	0	0	0	0	0	0	0	1	0	0	0	0	0	0	2		2	2	2	1	1	0	0	0	0	2	2	1	0		0	0	1	3
113	1	1	50	3		1		2	2	2			5	20	3	0	0	0	0	0	0	0	1	0	0	0	0	0	1	2		2	2	2	1	1	0	2	0	0	2	2	3	0		0	0	0	4
114	1	2	53	3		1		1	3	2			7	29	3	0	0	0	0	0	0	0	2	0	0	0	0	0	0	2		2	2	1	0	1	1	1	0	0	2	2	2	1		0	0	0	4
115	1	2	55	3		1		2	3	2			6	8	3	0	0	0	0	0	0	0	1	0	0	0	0	0	2	1		2	2	2	1	1	0	3	1	0	2	2	2	0		2	0	0	4
116	1	2	28	3		1		2	1	2			1	3	3	0	0	0	0	0	0	0	2	0	0	0	0	0	0	1		2	2	2	0	1	1	4	1	0	2	2	2	0		2	1	1	2
117	1	2	32	2		1		2	2	2			5	7	3	0	0	0	0	0	0	0	1	0	0	0	0	0	0	2		2	2	0	1	1	0	2	1	0	2	2	2	0		0	0	0	4
118	1	2	55	2		1		2	1	2			6	20	3	0	0	0	0	0	0	0	1	0	0	0	0	0	0	0		2	2	2	1	1	0	2	1	0	2	2	3	0		0	0	1	4
119	1	2	41	3		1		2	2	2			2	12	3	0	0	0	0	0	0	0	1	0	0	0	0	0	0	0		2	2	2	1	0	0	0	0	0	2	0	1	0		1	0	0	4
120	1	2	41	3		1		2	2	2			3	10	3	0	0	0	0	0	0	0	1	0	0	0	0	0	0	2		2	2	2	1	1	0	2	1	0	2	2	3	0		0	0	0	4
121	1	2	39	3		1		2	2	2			3	15	3	0	0	0	0	0	0	0	1	0	0	0	0	0	0	0		2	2	1	0	1	1	2	1	0	2	2	2	0		1	0	0	4
122	1	2	34	3		1		2	2	2			2	12	3	0	0	0	0	0	0	0	1	0	0	0	0	0	0	1		2	2	2	0	0	0	0	0	0	2	2	2	0		0	0	1	4
123	1	2	31	3		1		2	1	2			1	7	3	0	0	0	0	0	0	0	1	0	0	0	0	0	0	0		2	2	1	0	0	0	2	0	0	2	2	2	0		0	0	0	4
124	1	2	37	3		1		2	2	2			3	7	3	0	0	0	0	0	0	0	1	0	0	0	0	0	0	1		2	2	2	0	1	0	2	0	0	2	2	2	0		2	0	0	4
125	1	2	42	3		1		2	2	2			1	10	3	0	0	0	0	0	0	0	1	0	0	0	0	0	0	2		2	2	2	1	1	0	0	0	0	2	2	3	0		1	1	0	4
126	1	2	38	3		1		2	2	2			4	10	3	0	0	0	0	0	0	0	1	0	0	0	0	0	0	1		2	2	2	0	0	1	3	1	0	2	2	1	0		1	1	1	2
127	1	2	27	2		1		2	1	2			1	1	3	0	0	0	0	0	0	0	2	0	0	0	0	0	0	0		0	2	2	0	1	1	2	0	0	1	1	0	0		0	0	0	4
128	1	2	31	3		1		2	2	2			3	5	3	0	0	0	0	0	0	0	1	0	0	0	0	0	0	0		2	2	2	1	1	1	2	0	0	2	2	2	1		1	0	0	4
129	1	1	29	3		1		2	2	2			2	5	3	0	0	0	0	0	0	0	1	0	0	0	0	0	0	1		2	2	2	1	1	1	3	1	0	2	2	2	1		1	0	0	2
130	1	2	33	3		1		2	1	2			1	10	3	0	0	0	0	0	0	0	1	0	0	0	0	0	0	1		2	2	2	1	1	1	1	0	0	2	0	2	0		1	0	1	4
131	1	2	34	3		1		2	2	2			3	8	7	0	0	0	0	0	0	0	1	0	0	0	0	0	0	1		2	2	2	1	1	0	2	1	0	2	2	3	0		2	0	0	4
132	1	1	54	3		1		2	2	2			4	15	3	0	0	0	0	0	0	0	1	0	0	0	0	0	0	1		2	2	2	1	1	0	1	0	0	2	2	3	1		1	0	1	3
133	1	2	34	4		1		2	2	2			2	6	3	0	0	0	0	0	0	0	1	0	0	0	0	0	0	1		2	2	2	1	1	1	1	0	0	2	2	2	0		2	0	0	4
134	1	2	58	3		1		2	2	2			7	10	3	0	0	0	0	0	0	0	1	0	0	0	0	0	2	1		2	2	2	0	0	0	3	0	0	1	0	0	0		2	1	1	2
135	1	2	33	3		1		2	2	2			1	7	2	0	0	0	0	0	0	0	1	0	0	0	0	0	0	2		2	2	2	0	0	0	0	0	0	0	0	0	0		2	1	1	2
136	1	2	29	3		1		2	2	2			2	5	3	0	0	0	0	0	0	0	1	0	0	0	0	0	0	1		2	2	2	0	1	1	3	1	0	2	2	3	1		2	0	2	2
137	1	2	51	3		1		2	2	2			6	30	5	0	0	0	0	1	0	0	1	0	0	0	0	0	0	0		2	2	2	1	1	1	3	0	0	1	2	1	0		1	0	1	4
138	1	2	39	3		1		2	2	2			5	14	2	0	0	0	0	0	0	0	1	0	0	0	0	0	0	2		2	2	2	1	0	0	3	0	0	2	0	2	0		0	0	0	4
140	1	2	56	3		1		2	2	2			6	31	5	0	0	0	0	0	0	0	1	0	0	0	0	0	0	2		2	2	2	0	0	0	2	0	0	0	2	2	0		0	0	0	4
141	1	2	32	3		1		2	2	2			3	10	3	0	0	0	0	0	0	0	1	0	0	0	0	0	0	1		2	2	2	1	0	1	2	0	0	2	2	1	0		2	2	1	2
142	1	1	52	2		1		2	2	2			6	28	3	0	0	0	0	0	0	0	1	0	0	0	0	0	0	1		2	2	1	1	1	0	2	0	0	2	2	1	0		1	0	0	4
143	1	2	41	3		1		2	2	2			2	15	3	0	0	0	0	0	0	0	1	0	0	0	0	0	0	1		2	2	2	0	1	1	3	1	0	2	2	3	1		3	1	3	2
144	1	2	28	3		1		2	2	2			1	8	3	0	0	0	0	0	0	0	1	0	0	0	0	0	0	0		2	2	2	1	0	0	0	0	0	1	2	1	0		1	0	0	4
145	1	2	39	3		1		1	2	2			1	6	5	0	0	0	0	0	0	0	1	0	0	0	0	0	0	1		2	2	2	1	0	0	0	0	0	0	0	0	0		0	0	0	4
146	1	2	40	3		1		2	1	2			2	5	3	0	0	0	0	0	0	0	1	0	0	0	0	0	0	2		2	2	2	1	1	1	3	0	0	1	0	1	0		2	0	2	2
147	1	2	47	3		1		2	3	2			4	23	4	0	0	0	0	0	0	0	1	0	0	0	0	0	0	1		0	2	2	1	0	1	4	1	0	0	0	0	0		4	0	0	2
148	1	2	31	3		2		2	1	2			1	7	3	0	0	0	0	0	0	0	1	0	0	0	0	0	0	0		2	2	2	1	1	1	2	0	0	1	0	0	0		2	0	2	2
149	1	2	34	3		1		2	1	2			1	12	3	0	0	0	0	0	0	0	1	0	0	0	0	0	0	0		2	2	2	1	0	1	3	0	0	0	0	0	0		1	0	1	4
150	1	2	42	3		1		2	3	2			5	16	5	0	0	0	0	0	0	0	1	0	0	0	0	0	0	2		2	2	2	1	0	0	0	0	0	2	2	1	0		1	0	0	2
151	1	2	33	2		1		2	1	2			2	2	3	0	0	0	0	0	0	0	1	0	0	0	0	0	0	1		2	2	0	0	0	1	4	0	0	0	2	1	0		0	0	1	2
152	1	2	48	3		1		2	2	2			5	19	3	0	0	0	0	0	0	0	1	0	0	0	0	0	0	2		2	2	2	1	0	1	1	0	0	2	2	2	0		1	0	1	4
153	1	2	48	3		1		2	2	2			6	18	7	0	0	0	0	0	0	0	2	0	0	0	0	0	0	2		2	2	2	0	1	0	2	0	0	2	2	2	0		1	0	1	4
154	1	2	47	3		1		2	2	2			6	22	3	0	0	0	0	0	0	0	1	0	0	0	0	0	0	2		2	2	2	0	1	1	2	1	1	2	2	2	0		2	0	0	4
155	1	2	28	3		1		1	2	2			1	4	3	0	0	0	0	0	0	0	1	0	0	0	0	0	0	2		2	2	2	1	1	1	2	0	0	0	2	2	0		1	0	1	0
156	1	2	36	3		1		2	2	2			1	7	7	0	0	0	0	0	0	0	1	0	0	0	0	0	0	1		1	1	1	0	0	0	0	0	0	1	1	0	0		0	0	0	2
157	1	2	37	3		1		2	2	2			2	10	3	0	0	0	0	0	0	0	1	0	0	0	0	0	0	0		2	2	2	1	1	1	3	0	1	2	2	2	0		0	0	0	3
158	1	2	32	3		1		2	2	2			4	4	7	0	0	0	0	0	0	0	1	0	0	0	0	0	2	1		2	2	2	1	1	1	2	1	1	2	2	1	0		0	0	0	4
159	1	2	41	4		1		2	2	2			3	8	6	0	0	0	0	0	0	0	1	0	0	0	0	0	0	1		2	2	1	0	1	1	2	0	0	0	2	1	0		2	1	1	4
160	1	2	32	3		1		2	2	2			2	5	6	0	0	0	0	0	0	0	1	0	0	0	0	0	0	2		2	2	2	1	0	0	1	1	1	1	2	2	0		3	3	2	1
161	1	2	30	2		1		1	2	2			1	6	6	0	0	0	0	0	0	0	1	0	0	0	0	0	0	2		2	2	2	0	0	1	2	0	1	2	2	2	0		3	3	3	1
162	1	2	44	3		1		2	2	2			4	24	1	0	0	0	0	0	0	0	1	0	0	0	0	0	0	1		2	2	2	0	1	1	0	1	1	1	1	3	0		2	0	0	4
163	1	2	47	3		1		2	1	2			5	20	4	0	0	0	0	0	0	0	1	0	0	0	0	0	0	0		2	2	2	0	0	1	1	0	0	0	2	1	0		0	0	0	4
164	1	2	36	1		2		2	2	2			2	14	3	0	0	0	0	0	0	0	1	0	0	0	0	0	0	0		2	2	2	1	1	1	3	1	1	0	2	1	0		2	0	1	2
165	1	1	34	2		1		2	2	2			2	10	3	0	0	0	0	0	0	0	1	0	0	0	0	0	0	0		2	2	2	0	1	0	3	0	0	2	2	2	0		1	0	0	4
166	1	2	29	3		1		1	2	2			2	1	3								1					0	0	1		2	2	2	0	0	0	1	0	0	1	2	1	0		1	0	0	0
167	1	2	29	3		1		1	2	1	3	17		5	6								1					0	0	1		1	2	1	1	1	1	2	0	0	2	2	1	0		2	3	1	0
168	1	1	31	3		1		2	3	1	2	6		4	5								1					0	0	0		2	2	2	0	0	0	1	0	0	0	0	1	0		1	0	0	1
169	1	1	38	3		1		2	2	1	4	10		10	6				1	1	1		1					0	1	0		2	2	2	0	1	1	2	0	0	2	2	2	0		2	0	1	0
170	1	2	27	2		1		1	2	1	1	1		1	6								1					0	0	2		2	2	2	1	0	0	0	0	0	0	2	0	0		2	2	2	2
171	1	1	39	3		1		1	5	1	5	9		13	5								1					0	0	1		2	2	2	1	0	0	2	0	0	0	2	1	0		0	0	0	0
172	1	2	32	2		1		1	2	1	1	7		1	5				1		1		1					0	0	2		2	2	2	0	1	0	0	0	0	2	2	2	0		1	0	0	0
173	1	1	44	3		2		2	3	1	3	9		10	3								1					0	0	2		2	2	0	0	1	1	0	1	0	2	2	3	0		1	0	1	2
174	1	1	34	3		1		2	2	1	2	15		6	3								1					0	2	0		2	2	2	0	1	1	4	0	0	2	1	2	1		2	0	0	0
175	1	2	43	3		1		2	5	1	5	9		14	3								1					0	0	0		2	2	2	1	1	0	0	1	0	2	2	3	0		1	0	0	0
176	1	2	34	3		1		2	2	1	4	19		10	3								1					0	0	0		2	2	2	0	1	0	1	0	1	2	2	1	0		2	1	2	2
178	1	2	44	3		1		2	2	1	4	9		14	5		1	1	1				1					1	0	2		2	2	2	0	1	0	2	0	0	2	2	2	0		0	0	0	0
179	1	2	27	3		1		1	2	1	1	9		1	3								1					0	2	2		2	2	1	1	1	0	3	0	0	2	2	1	0		1	0	0	0
181	1	2	32	3		1		2	3	1	3	15		4	5								1					0	0	0		2	1	1	0	1	0	2	0	0	2	1	0	0		1	0	0	0
182	1	1	36	3		1		2	2	1	3	15		9	5								1					0	0	0		2	2	2	0	1	0	2	0	0	2	1	1	0		1	0	2	0
183	1	1	33	2		1		2	2	1	3	19		6	5								1					0	0	0		1	2	1	1	0	0	2	0	0	0	2	1	0		0	0	0	0
186	1	1	36	3		1		2	2	1	4	9		10	5								1					0	0	2		2	2	2	1	0	1	2	1	0	2	2	2	0		1	0	0	0
187	1	2	36	3		1		2	5	1	5	9		11	5			1	1	1			1					0	0	0		2	2	2	1	1	1	2	1	1	2	2	3	1		3	2	2	2
188	1	2	40	4	Bini	1		5	2	1	4	9		13	6				1	1			2	1				0	2	1		2	2	2	1		1	2	0	0	2	2	2	0		1	2	0	2
190	1	1	35	3		1		2	2	1	4	10		10	6				1	1	1		1					0	2	1		2	2	2	1	1	1	3	1	0	2	2	3	1		2	2	2	2
192	1	2	48	3		1		2	2	2			4	15	3								1					0	0			2	2	2	1	0	0	1	1	0	2	0	2	0		1	0	0	0
193	1	2	42	3		1		2	3	2			6	19	3								1					0	0	0		2	2	2	0	1	0	2	0	0	2	2	2	0		1	1	1	1
194	1	1	42	3		1		2	2	2			3	12	1								1					0	0	2		2	2	2	1	1	1	1	0	0	2	2	2	0		2	2	1	3
195	1	1	51	3		1		1	2	2			6	20	3								1					0	1	2		2	2	2	0	0	0	2	0	0	2	2	2	0		2	1	2	2
196	1	1	42	3		1		2	2	1	4	10		12	6				1	1	1		1					0	0	0		2	0	0	1	1	1	2	1	0	2	2	1	0		1	0	0	0
197	1	2	33	3		1		2	2	2			2	10	3								1					0	0	0		1	1	2	0	0	0	2	0	0	1	0	1	0		2	0	0	0
198	1	2	37	3		1		1	5	1	5	2		11	6								1					0	0	0		2	2	2	0	1	0	0	0	0	2	1	2	0		2	1	2	2
199	1	1	37	3		2		2	2	2			1	2	3								1					0	0	0		2	2	2	0	0	0	2	0	0	0	0	0	0		0	0	1	1
200	1	2	27	3		1		1	1	2			1	1	6								1					0	0	2		2	2	2	1	0	0	0	0	0	0	0	1	0		1	0	0	0
201	1	2	25	3		1		1	2	2			1	1	3								1					0	0	0		1	1	1	0	1	1	2	0	0	1	1	0	0		2	2	2	1
202	1	1	31	2		1		2	2	1	3	2		5	3								1					0	0	0		1	2	2	1	1	1	2	0	0	2	2	1	1		0	0	0	0
203	1	2	39	2		1		2	5	1	5	2		11	5								1					0	2	0		2	2	2	0	0	1	3	0	0	2	2	1	0		2	1	2	2
204	1	2	35	3		1		2	2	2			1	5	3								1					0	0	2		1	1	1	0	0	0	0	0	0	0	1	1	0		1	0	0	2
205	1	2	43	3		1		2	2	2			3	15	4								1					0	0	2		2	2	2	1	0	0	2	1	0	0	2	1	0		0	0	0	2
206	1	2	31	3		1		1	2	2			1	2	4								1					0	0	2		2	2	2	1	1	1	3	1	0	2	2	3	0		3	2	2	2
207	1	2	28	3		2		2	1	2			1	1	3			1	1				1					0	0	0		2	2	2	1	1	1	2	0	1	0	2	2	0		0	4	3	4
208	1	2	42	3		1		1	2	2			5	14	4								1					0	0	1		2	2	1	0	1	1	2	0	0	2	2	3	0		1	0	1	2
209	1	2	27	3		1		1	1	2			1	2	4								1					0	0	1		2	1	0	0	0	0	2	0	0	2	2	2	0		1	1	0	2
210	1	2	48	2		1		2	1	2			2	20	4								1					0	0	2		2	2	2	1	1	0	3	0	0	1	2	1	0		2	1	0	4
211	1	1	36	3		1		2	3	1	4	6		10	5								2	1				0	0	1		2	2	2	0	1	1	3	0	1	2	2	2	0		1	0	1	0
212	1	1	37	3		1		2	2	1	3	19		8	3								1					0	0	1		1	1	1	1	1	1	0	0	0	1	2	1	0		1	0	0	0
213	1	2	32	3		1		2	2	1	3	6		5	5				1	1			2				1	0	0	0		2	2	2	0	1	1	3	0	0	2	2	2	1		2	1	1	1
214	1	1	38	3		1		1	5	1	5	2		11	5								1					0	0	1		2	2	2	0	0	1	0	0	0	0	1	0	0		0	0	0	0
215	1	1	40	3		1		2	5	1	5	2		15	5								2				1	0	2	2		2	2	2	0	0	0	0	0	0	0	0	0	0		0	0	0	2
216	1	1	39	3		1		2	3	1	4	15		14	5								1					0	1	0		2	2	1	1	1	1	2	0	0	2	1	1	1		2	1	2	0
217	1	2	38	3		1		2	2	1	4	2		10	5								1					0	0	1		2	1	1	1	1	1	2	1	0	2	2	1	0		2	0	2	0
218	1	1	39	4	Chamba	2		2	2	1	3	2		11	6				1		1		1					0	0	1		2	2	2	1	1	0	2	0	0	2	2	2	0		1	0	1	3
219	1	1	36	3		1		2	2	1	4	2		10	6								1					0	2	2		2	2	2	1	0	1	3	0	0	2	2	1	0		2	0	0	0
220	1	1	41	1		2		2	2	1	3	2		8	3								1					0	0	1		2	2	2	0	0	1	1	1	0	0	0	1	0		2	0	1	0
221	1	2	33	2		1		2	2	1	3	2		4	3								1					0	0	1		2	2	2	0	0	1	3	1	0	2	0	2	0		3	2	1	2
222	1	1	36	4	Higgi	1		2	2	1	4	2		6	6								1					0	2	0		2	2	2	0	0	0	2	0	0	2	0	1	0		2	0	1	0
223	1	2	36	2		1		1	2	1	4	2		5	5								1					0	0	1		2	2	2	0	1	0	0	0	0	2	1	1	0		0	0	0	0
224	1	1	38	3		1		2	5	1	5	16		12	5								1					0	0	1		2	2	2	1	0	1	1	0	0	2	2	2	0		0	0	0	0
225	1	2	42	3		1		2	2	2			5	16	5								1					0	0	1		2	2	2	0	1	1	3	0	0	2	2	2	0		1	0	0	1
231	1	2	46	3		1		2	1	2			5	22	5	0	0	0	0	0	0	0	1	0	0	0	0	0	0	1		2	2	2	0	1	0	0	0	0	2	1	1	0		0	0	0	4
232	1	1	37	3		1		2	2	2			3	10	3	0	0	0	0	0	0	0	1	0	0	0	0	0	0	2		2	2	2	0	1	1	2	0	0	1	2	2	0		0	0	0	4
233	1	1	48	3		1		2	2	2			6	18	4	0	0	0	0	0	0	0	1	0	0	0	0	0	2	0		2	2	2	1	1	1	4	0	0	2	2	2	0		2	0	1	0
234	1	1	35	3		1		2	1	2			4	12	4	0	0	0	1	0	0	0	1	0	0	0	0	0	0	0		2	2	0	1	1	1	2	1	0	2	2	2	0		2	2	2	2
235	1	2	45	3		1		1	2	2			6	24	4	0	0	0	1	0	0	0	1	0	0	0	0	0	0	0		2	2	2	1	0	0	4	0	0	2	2	2	0		4	0	0	0
241	1	2	56	3		1		2	1	2			6	30	5								2	1			1	0	0	0		2	2	2	0	1	0	3	0	0	2	2	2	0		1	0	1	0
242	1	2	36	3		1		2	5	1	5	16		12	3			1	1	1	1		1					0	0	2		2	2	2	1	1	1	2	0	0	2	2	2	0		1	0	0	0
243	1	2	33	3		1		2	2	1	3	13		9	4								1					0	0	1		2	2	0	0	1	1	0	0	0	2	2	2	0		0	0	0	0
245	1	2	30	3		1		2	2	1	4	13		7	3			1	1	1			1	0				0	0	1		2	1	0	0	1	1	2	0	0	2	2	2	0		2	0	1	0
246	1	2	32	3		2		2	2	2			2	4	3	0	0	1	0	0	0	0	1	0	0	0	0	0	0	1		2	2	2	1	0	1	1	0	0	0	0	0	0		1	0	0	0
247	1	1	31	2		1		2	2	1	4	14		8	3	0	0	1	1	1	0	0	1	0	0	0	0	0	0	1		2	2	2	1	1	0	1	0	0	2	0	2	0		1	0	0	0
248	1	1	54	3		2		2	5	1	5	6		20	5	0	0	0	0	1	0	0	2	0	0	0	1	0	0	2		2	2	0	0	1	1	3	0	0	2	2	2	0		1	0	0	0
249	1	1	39	3		1		2	2	2			3	13	3	0	0	1	0	0	0	0	1	0	0	0	0	0	0	1		2	2	2	1	1	1	2	0	0	2	0	1	0		2	0	1	0
250	1	1	39	3		1		2	2	1	4	14		10	3	0	0	1	0	0	0	0	1	0	0	0	0	0	0	1		2	2	2	1	1	1	3	1	0	2	1	2	0		1	0	1	0
1001	2	2	39	3		2		2	3	1	3	6		11	5	0	0	0	0	1	0	0	1	0	0	0	0	0	0	0		2	2	2	1	0	0	4	0	0	2	0	2	0		0	0	0	0
1002	2	2	24	3		1		1	2	1	1	14		1	4	0	0	0	1	0	0	0	1	0	0	0	0	0	0	0		2	2	2	0	1	0	0	0	0	2	2	2	1		2	0	2	0
1003	2	1	45	3		1		2	2	1	3	6		16	5	0	0	0	0	1	0	0	1	0	0	0	0	0	0	1		2	2	2	1	1	1	3	1	0	2	2	2	0		3	3	3	3
1004	2	2	28	3		1		1	1	1	1	16		1	3	0	0	1	0	0	0	0	1	0	0	0	0	0	0	1		2	2	2	0	1	1	1	0	0	1	2	2	0		2	2	2	2
1005	2	1	24	3		1		1	2	1	1	9		1	5	0	0	0	0	1	1	0	1	0	0	0	0	0	2	1		1	2	2	0	1	0	2	0	0	2	2	2	1		1	0	1	1
1006	2	1	46	4	Urhobo	1		2	1	1	4	16		21	5	0	0	1	1	1	1	0	1	0	0	0	0	0	0	0		2	2	2	0	1	1	3	0	0	2	2	1	0		1	0	1	0
1007	2	2	24	3		1		1	1	1	1	14		1	5	0	0	1	1	1	1	0	1	0	0	0	0	0	0	0		2	2	2	0	1	1	2	0	0	2	2	2	0		0	0	0	0
1008	2	2	23	3		1		1	2	1	1	6		1	5	0	0	0	0	0	0	0	1	0	0	0	0	0	0	0		2	2	2	1	0	1	2	0	0	1	0	1	0		0	0	0	0
1009	2	2	22	3		1		1	1	1	1	18		1	3	0	0	1	0	0	0	0	1	0	0	0	0	0	0	0		2	2	1	0	0	0	2	0	0	0	0	0	0		1	0	0	0
1010	2	1	35	3		1		2	2	1	3	10		10	4	0	0	0	1	0	0	0	1	0	0	0	0	0	0	1		2	2	2	1	1	1	3	0	0	2	2	2	1		2	0	1	0
1011	2	1	46	3		2		2	5	1	5	6		16	3	0	0	1	0	0	0	0	1	0	0	0	0	0	2	1		2	2	2	1	1	0	3	0	0	1	2	2	0		0	0	0	2
1012	2	1	52	3		1		2	2	1	2	2		26	3	0	0	1	0	1	0	0	1	0	0	0	0	0	0	1		2	2	2	1	1	1	1	0	0	2	0	1	0		2	2	2	2
1013	2	2	62	3		1		4	5	1	5	2		38	5	0	0	0	0	1	0	0	2	0	0	0	1	0	0	1		2	2	2	1	1	1	3	0	1	1	2	1	0		3	1	1	1
1014	2	2	59	3		1		2	5	1	5	2		35	3	0	0	1	0	0	0	0	2	1	0	0	0	0	0	2		2	2	2	1	0	0	2	0	0	0	0	0	0		1	0	1	0
1015	2	2	30	3		1		2	2	1	3	2		4	3	0	0	1	0	0	0	0	1	0	0	0	0	0	0	1		2	2	2	1	1	1	1	1	0	2	1	1	1		3	2	3	3
1016	2	2	33	3		1		2	2	1	3	2		7	3	0	0	1	0	0	0	0	1	0	0	0	0	0	0	2		2	2	2	1	1	0	2	0	0	1	1	1	0		1	0	0	1
1017	2	1	44	3		1		2	2	1	4	16		15	6	0	0	1	1	1	1	0	1	0	0	0	0	0	2	0		2	2	2	0	1	1	3	1	0	2	2	2	1		1	1	1	1
1018	2	2	28	3		1		5	1	2			3	8	3	0	0	1	0	0	0	0	1	0	0	0	0	0	0	2		2	2	2	1	1	1	3	1	1	0	0	1	1		0	0	0	3
1019	2	2	34	2		1		1	2	2			2	7	3	0	0	1	0	0	0	0	1	0	0	0	0	0	0	0		2	2	2	0	0	0	0	1	0	2	2	2	1		2	2	1	2
1020	2	2	27	3		1		2	2	2			2	5	3	0	0	1	0	0	0	0	1	0	0	0	0	0	1	0		2	2	2	0	0	1	2	0	0	0	2	2	0		2	3	2	3
1021	2	2	51	2		1		2	2	2			5	18	6	0	0	0	0	0	1	0	1	0	0	0	0	0	0	0		2	2	2	0	1	1	3	0	0	1	2	1	0		2	0	2	0
1022	2	2	36	2		1		2	2	2			3	12	5	0	0	0	0	1	0	0	1	0	0	0	0	0	0	1		2	2	2	1	0	1	0	0	0	0	0	0	0		0	0	0	3
1023	2	2	34	3		1		3	2	2			4	10	3	0	0	1	0	0	0	0	1	0	0	0	0	0	0	0		2	2	2	1	1	1	3	0	0	2	2	3	0		1	2	1	2
1024	2	2	42	3		1		2	2	2			5	17	3	0	0	1	0	0	0	0	1	0	0	0	0	0	0	2		2	2	2	1	0	1	2	0	0	2	2	2	0		3	1	1	3
1025	2	2	44	3		1		2	2	2			4	12	4	0	0	0	1	0	0	0	1	0	0	0	0	0	0	2		2	2	2	1	1	1	2	1	0	2	2	2	0		3	1	3	2
1026	2	2	54	3		1		3	2	2			6	32	3	0	0	1	0	0	0	0	1	0	0	0	0	0	0	2		2	2	2	1	0	0	0	0	0	0	0	2	0		1	0	1	0
1027	2	2	24	3		2		1	2	2			1	2	3	0	0	1	0	0	0	0	1	0	0	0	0	0	0	2		2	2	2	0	1	1	3	1	1	2	2	1	1		1	0	1	1
1028	2	2	52	3		2		2	2	2			5	20	3	0	0	1	0	0	0	0	2	1	0	0	0	0	0	0		2	2	2	0	1	0	0	0	0	2	2	2	0		2	0	0	0
1029	2	2	48	3		1		2	1	2			5	30	5	0	0	0	0	1	0	0	1	0	0	0	0	0	0	0		2	2	2	1	1	1	3	1	0	2	2	2	0		2	1	2	2
1030	2	2	61	3		2		2	3	2			7	32	3	0	0	1	0	0	0	0	1	0	0	0	0	0	0	1		2	2	2	0	0	0	1	0	0	2	2	2	0		1	0	1	0
1031	2	2	49	3		1		1	2	2			3	23	5	0	0	0	0	1	0	0	2	1	0	0	0	0	0	0		2	2	2	1	1	1	2	1	1	2	2	2	0		2	2	2	1
1032	2	1	30	3		1		1	2	1	2	13		2	3	0	0	1	0	0	0	0	1	0	0	0	0	0	0	2		2	2	2	1	1	0	3	0	0	1	1	1	0		0	0	0	0
1033	2	2	41	3		1		2	2	2			5	15	5	0	0	0	0	1	0	0	1	0	0	0	0	0	0	1		2	2	2	1	1	1	4	0	0	1	0	1	0		2	1	2	2
1034	2	2	34	2		1		2	2	2			3	7	4	0	1	1	1	1	0	0	1	0	0	0	0	0	0	0		2	2	2	1	1	1	3	0	0	1	1	0	0		1	0	1	0
1035	2	2	23	3		1		1	2	2			1	1	3	0	0	1	1	1	0	0	1	0	0	0	0	0	0	0		2	2	2	1	1	0	2	0	0	0	2	1	0		2	1	1	1
1036	2	2	56	3		1		2	1	2			5	30	3	0	0	1	0	0	0	0	1	0	0	0	0	0	0	2		2	2	2	0	0	0	0	1	0	1	0	0	0		0	0	0	0
1037	2	2	46	3		1		2	2	2			5	17	4	0	0	0	1	0	0	0	1	0	0	0	0	0	0	2		2	2	2	1	0	0	2	1	0	2	2	2	0		2	0	1	2
1038	2	2	25	3		2		1	2	2			1	2	4	0	0	0	1	0	0	0	1	0	0	0	0	0	0	1		2	2	2	1	0	0	2	0	0	0	0	1	0		2	0	1	2
1039	2	2	55	3		1		2	2	2			5	29	6	0	0	0	0	0	1	0	1	0	0	0	0	0	0	1		2	2	2	1	1	1	2	0	0	1	1	2	0		2	1	1	2
1040	2	2	34	2		1		1	1	2			2	6	2	0	1	0	0	0	0	0	1	0	0	0	0	0	2	1		2	2	2	1	1	1	2	1	1	2	1	2	0		3	3	3	4
1041	2	2	28	3		1		2	2	2			2	4	3	0	0	1	0	0	0	0	1	0	0	0	0	0	0	0		2	2	2	1	1	1	0	0	0	0	2	1	0		1	0	1	2
1042	2	2	32	3		2		2	1	2			3	8	4	0	0	0	1	0	0	0	1	0	0	0	0	1	0	0		2	1	1	0	1	1	0	0	0	1	0	0	0		4	4	4	4
1043	2	2	37	3		1		2	2	2			2	10	4	0	0	0	1	0	0	0	1	0	0	0	0	0	0	0		2	2	2	1	1	1	1	0	0	2	2	2	1		1	0	1	0
1044	2	2	44	4	Urhobo	1		2	2	2			4	20	4	0	0	0	1	0	0	0	1	0	0	0	0	0	0	0		2	2	2	1	0	1	1	0	0	2	2	2	0		2	2	2	2
1045	2	1	26	3		1		2	1	2			1	2	4	0	0	0	1	0	0	0	1	0	0	0	0	0	0	0		2	2	2	1	1	0	2	1	0	2	2	2	0		2	0	1	1
1046	2	2	48	3		1		2	2	2			5	25	6	0	0	0	0	0	1	0	1	0	0	0	0	0	0	1		2	2	2	0	1	0	2	1	0	2	2	2	0		1	2	1	2
1047	2	2	26	3		1		1	2	2			1	1	3	0	0	1	0	0	0	0	1	0	0	0	0	0	0	1		2	2	2	0	1	1	3	1	1	2	2	2	0		3	2	1	2
1048	2	2	40	3		1		2	2	2			2	12	3	0	0	1	0	0	0	0	1	0	0	0	0	0	0	1		2	2	2	1	0	0	2	1	0	1	0	0	0		2	0	3	0
1049	2	2	43	3		1		2	2	2			3	10	4	0	0	0	1	0	0	0	1	0	0	0	0	0	0	2		2	2	2	1	1	0	4	1	0	2	2	2	0		3	0	0	2
1050	2	2	28	2		1		1	2	2			1	1	3	0	0	1	0	0	0	0	1	0	0	0	0	0	0	2		2	2	2	0	0	0	3	0	0	2	2	2	0		3	1	3	2
1051	2	2	31	3		1		1	1	2			1	2	3	0	0	1	0	0	0	0	1	0	0	0	0	0	0	0		2	2	2	1	0	0	1	0	0	0	0	0	0		2	0	1	2
1052	2	1	57	3		1		2	2	2			5	30	5	0	0	0	0	1	0	0	1	0	0	0	0	0	2	0		2	2	2	0	0	0	1	0	0	1	0	0	0		2	0	2	0
1053	2	2	28	3		1		1	1	2			2	6	5	0	0	0	0	1	0	0	1	0	0	0	0	0	0	2		2	2	2	1	1	0	3	0	0	2	1	1	0		1	1	1	2
1054	2	2	27	2		1		1	3	2			2	5	5	0	0	0	0	1	0	0	1	0	0	0	0	0	0	0		0	0	1	0	1	1	0	1	0	1	0	2	1		3	0	0	3
1055	2	2	24	3		1		1	2	2			1	1	5	0	0	0	0	1	0	0	1	0	0	0	0	0	0	1		2	2	2	1	1	1	0	0	0	2	2	3	0		1	0	0	0
1056	2	2	43	3		2		2	1	2			1	11	3	0	0	1	0	0	0	0	1	0	0	0	0	0	0	2		2	2	2	0	1	1	3	0	0	1	2	1	0		1	0	1	0
1057	2	2	33	2		1		2	1	2			4	8	4	0	0	0	1	0	0	0	2	0	0	0	1	0	0	0		2	2	2	1	1	0	2	0	0	2	2	2	0		4	3	4	4
1058	2	2	52	3		1		2	2	2			5	25	4	0	0	0	1	0	0	0	1	0	0	0	0	0	0	1		2	2	2	1	1	1	1	0	1	1	1	2	1		3	3	3	3
1059	2	2	51	2		1		2	3	2			5	24	3	0	0	1	0	0	0	0	1	0	0	0	0	0	0	2		2	2	2	1	0	0	1	1	0	0	0	1	0		2	1	1	2
1060	2	2	52	4	Middle belt	4		2	1	2			5	15	4	0	0	0	1	0	0	0	1	0	0	0	0	0	0	0		1	2	0	0	0	0	2	0	0	2	2	1	0		1	1	2	2
1061	2	2	30	3		1		2	2	2			1	5	6	0	0	0	0	0	1	0	1	0	0	0	0	0	0	0		2	2	2	0	0	1	3	1	1	2	2	2	0		3	2	2	2
1062	2	2	24	3		2		1	2	2			2	4	6	0	0	0	0	0	1	0	1	0	0	0	0	0	0	0		2	2	2	1	1	1	2	0	1	2	2	2	0		4	2	2	2
1063	2	2	45	3		1		2	2	2			5	17	5	0	0	0	0	1	0	0	1	0	0	0	0	0	2	1		2	2	2	1	1	1	3	0	0	0	0	1	1		2	0	2	2
1064	2	2	54	3		1		2	2	2			4	25	4	0	0	0	1	0	0	0	1	0	0	0	0	0	0	2		2	2	2	1	1	1	4	1	1	1	1	1	0		2	2	2	1
1065	2	2	51	3		1		2	2	2			6	26	4	0	0	0	1	0	0	0	1	0	0	0	0	0	0	2		2	2	2	0	1	0	2	0	0	2	2	2	0		2	0	2	2
1066	2	2	56	3		1		2	2	2			6	28	3	0	0	1	0	0	0	0	1	0	0	0	0	0	0	2		2	2	2	1	0	1	1	0	0	0	0	0	0		2	0	0	0
1067	2	2	30	3		1		2	1	2			3	5	4	0	0	0	1	0	0	0	1	0	0	0	0	0	0	0		2	2	2	1	1	1	1	1	1	2	2	3	1		3	3	0	4
1068	2	2	50	3		1		2	2	2			4	26	3	0	0	1	0	0	0	0	1	0	0	0	0	0	0	1		2	2	2	1	0	0	3	0	0	0	0	0	0		2	0	0	0
1069	2	2	26	3		2		1	2	2			1	1	3	0	0	1	0	0	0	0	1	0	0	0	0	0	0	1		2	2	2	0	1	1	3	0	0	2	2	2	0		2	0	1	2
1070	2	1	23	3		2		1	1	2			2	2	4	0	0	0	1	0	0	0	1	0	0	0	0	0	2	2		2	2	2	1	1	1	0	1	0	2	2	2	0		0	1	0	3
1071	2	2	28	3		1		1	2	2			2	6	5	0	0	0	0	1	0	0	1	0	0	0	0	0	0	0		2	2	2	0	0	0	2	0	0	0	2	0	0		0	0	2	0
1072	2	2	28	3		1		2	2	2			2	5	3	0	0	1	0	0	0	0	1	0	0	0	0	0	0	0		2	2	2	1	1	1	2	0	0	1	0	2	1		1	1	1	1
1073	2	2	28	2		1		2	2	2			2	5	3	0	0	1	0	0	0	0	1	0	0	0	0	0	0	2		2	2	2	0	0	1	1	1	0	2	2	2	0		2	2	2	2
1074	2	2	25	3		1		1	2	2			1	2	5	0	0	0	0	1	0	0	1	0	0	0	0	0	1	0		2	2	2	1	1	1	2	0	0	2	2	1	0		1	0	1	0
1075	2	2	28	3		1		1	2	2			1	3	3	0	0	1	0	0	0	0	1	0	0	0	0	0	0	1		2	2	2	0	1	0	2	0	0	2	2	2	0		2	0	0	0
1076	2	2	23	3		1		1	2	2			1	1	3	0	0	1	0	0	0	0	1	0	0	0	0	0	0	0		2	2	2	1	0	1	2	0	0	2	2	1	0		1	1	1	2
1077	2	2	33	3		1		2	2	2			2	10	4	0	0	0	1	0	0	0	1	0	0	0	0	0	1	0		2	2	2	1	1	1	2	0	0	0	0	0	0		2	2	2	2
1078	2	2	26	4	Edo	1		2	2	2			2	4	4	0	0	0	1	0	0	0	1	0	0	0	0	0	0	2		2	2	2	1	1	1	2	0	0	0	2	2	0		2	2	0	0
1079	2	2	45	3		2		2	2	2			5	15	5	0	0	0	0	1	0	0	1	0	0	0	0	0	0	0		2	2	2	0	0	0	2	0	0	0	0	0	0		1	1	1	2
1080	2	2	27	3		2		2	2	2			2	5	4	0	0	0	1	0	0	0	1	0	0	0	0	0	0	0		2	2	0	0	0	1	1	0	0	2	2	1	0		1	0	1	2
1081	2	2	56	3		1		2	2	2			5	31	5	0	0	0	0	1	0	0	2	0	0	0	1	0	0	0		2	2	2	1	1	1	0	0	0	2	2	2	0		1	1	1	1
1082	2	2	37	3		1		2	3	2			4	11	5	0	0	0	0	1	0	0	1	0	0	0	0	0	0	0		2	2	2	1	0	1	3	0	0	2	1	1	0		3	1	1	0
1083	2	2	40	3		1		2	2	2			5	15	4	0	0	0	1	0	0	0	2	1	0	0	0	0	0	0		2	2	2	1	1	1	4	1	0	2	2	3	1		4	3	3	2
1084	2	2	41	3		2		2	1	2			3	12	6	0	0	0	0	0	1	0	1	0	0	0	0	0	0	0		2	2	2	1	0	1	2	0	0	1	1	0	0		0	0	2	2
1085	2	1	49	3		1		2	2	2			4	14	4	0	0	0	1	0	0	0	1	0	0	0	0	0	0	1		2	1	2	0	1	1	2	0	0	2	2	2	0		0	0	0	0
1086	2	2	40	3		1		2	3	2			3	15	5	0	0	0	0	1	0	0	1	0	0	0	0	0	0	2		2	2	2	1	1	1	2	1	0	2	2	2	0		2	0	1	2
1087	2	2	49	3		1		2	2	2			5	24	5	0	0	0	0	1	0	0	1	0	0	0	0	0	0	0		2	2	2	0	1	0	2	0	0	2	2	2	0		0	0	0	2
1088	2	2	42	3		1		2	2	2			4	14	4	0	0	0	1	0	0	0	1	0	0	0	0	0	0	0		2	2	2	1	0	0	0	1	0	2	0	0	0		0	0	1	2
1089	2	2	53	3		2		2	2	2			6	30	5	0	0	0	0	1	0	0	1	0	0	0	0	0	0	2		2	2	2	1	1	1	2	0	0	1	2	1	0		1	1	0	1
1090	2	2	45	3		1		2	2	2			5	18	3	0	0	1	0	0	0	0	2	1	0	0	0	0	0	0		2	2	2	1	1	1	4	1	0	2	2	2	0		3	3	0	3
1091	2	2	40	3		1		2	2	2			4	15	5	0	0	0	0	1	0	0	1	0	0	0	0	0	0	2		2	0	2	0	1	1	4	1	1	2	2	2	0		1	1	1	2
1092	2	2	45	3		1		2	2	2			5	20	3	0	0	1	0	0	0	0	1	0	0	0	0	0	0	1		2	2	2	0	1	1	1	0	0	2	0	0	0		1	0	0	3
1093	2	2	64	3		2		2	1	2			3	8	5	0	0	0	0	1	0	0	1	0	0	0	0	0	0	2		2	2	2	0	0	0	2	0	0	2	2	1	0		2	0	1	2
1094	2	2	32	3		2		2	2	2			2	7	3	0	0	1	0	0	0	0	1	0	0	0	0	0	0	1		2	2	2	0	1	1	2	0	0	2	2	1	0		0	0	0	0
1095	2	2	34	3		1		2	2	2			3	9	3	0	0	1	0	0	0	0	1	0	0	0	0	0	0	0		2	2	2	0	0	1	2	0	0	0	0	1	0		1	0	0	0
1096	2	2	50	3		2		1	1	2			5	25	3	0	0	1	0	0	0	0	2	1	1	0	0	0	0	2		2	2	2	1	1	1	4	1	1	2	2	2	0		2	0	2	2
1097	2	2	41	3		1		1	2	2			3	11	3	0	0	1	0	0	0	0	1	0	0	0	0	0	0	0		2	2	2	0	1	1	1	1	0	1	0	1	0		1	0	0	0
1098	2	2	50	3		1		2	2	2			4	27	5	0	0	0	0	1	0	0	2	1	0	0	0	0	0	0		2	2	2	1	0	1	2	1	0	0	0	1	0		0	0	0	0
1099	2	2	34	2		1		2	2	2			2	11	4	0	0	0	1	0	0	0	2	0	1	0	0	0	0	1		2	2	2	0	1	1	3	1	0	1	1	2	1		2	3	3	3
1100	2	1	56	3		1		2	2	2			6	30	2	0	1	0	0	0	0	0	1	0	0	0	0	0	0	0		2	2	2	1	0	1	0	0	1	2	1	2	1		0	0	0	2
1101	2	2	44	4	Edo	1		2	2	2			2	18	4	0	0	0	1	0	0	0	1	0	0	0	0	0	0	1		2	2	2	0	1	1	3	1	1	2	2	2	0		2	1	1	1
1102	2	2	27	3		1		2	2	2			1	4	3	0	0	1	0	0	0	0	1	0	0	0	0	0	0	1		2	2	0	0	0	0	0	0	0	0	0	0	0		0	0	0	2
1103	2	2	52	1		2		4	1	2			5	12	3	0	0	1	0	0	0	0	1	0	0	0	0	0	0	0		2	2	2	1	1	1	4	0	0	2	2	0	0		1	4	4	3
1104	2	2	46	2		1		2	2	2			4	12	4	0	0	0	1	0	0	0	1	0	0	0	0	0	0	0		2	2	2	1	0	0	2	0	0	2	2	3	0		2	0	0	0
1105	2	2	40	3		1		1	2	2			4	12	6	0	0	0	0	0	1	0	1	0	0	0	0	0	0	0		2	2	2	0	0	0	2	0	0	0	2	0	0		0	0	2	0
1106	2	2	26	3		1		1	2	2			1	2	6	0	0	0	0	0	1	0	1	0	0	0	0	0	0	1		2	2	2	1	1	1	2	0	0	2	2	2	1		3	3	3	3
1107	2	2	25	2		1		1	2	2			1	4	4	0	0	0	1	0	0	0	1	0	0	0	0	0	0	0		2	2	2	1	0	1	2	1	0	1	0	1	0		1	0	1	0
1108	2	2	28	3		2		2	2	2			1	5	4	0	0	0	1	0	0	0	1	0	0	0	0	0	0	1		2	2	2	1	1	1	2	1	0	2	2	2	0		3	0	3	0
1109	2	2	51	2		1		2	2	2			5	26	6	0	0	0	0	0	1	0	2	1	0	0	0	0	0	0		2	2	2	1	1	1	2	0	0	2	2	2	0		2	0	0	0
1110	2	2	23	2		1		1	1	2			1	2	2	0	1	0	0	0	0	0	1	0	0	0	0	0	0	0		2	2	2	1	1	1	2	0	0	2	2	1	0		2	1	1	2
1111	2	2	51	3		1		3	2	2			4	25	6	0	0	0	0	0	1	0	1	0	0	0	0	0	0	0		2	2	2	1	1	1	3	0	0	2	2	1	0		1	0	1	1
1112	2	2	41	3		1		2	2	2			4	15	4	0	0	0	1	0	0	0	1	0	0	0	0	0	0	1		2	2	2	1	0	1	3	1	0	2	2	1	0		3	0	0	0
1113	2	2	25	3		1		1	2	1	1	2		1	3	0	0	1	1	1	0	0	1	0	0	0	0	0	0	0		2	2	2	1	1	1	4	0	0	0	2	1	0		3	1	2	2
1114	2	2	24	3		1		1	2	1	1	9		1	3	0	1	1	1	1	1	0	1	0	0	0	0	0	0	0		2	2	2	1	1	0	0	0	0	1	2	2	0		1	0	2	0
1115	2	1	39	2		1		2	2	1	4	14		12	5	0	0	0	0	1	0	0	1	0	0	0	0	0	0	0		2	2	2	0	0	0	1	0	0	1	0	0	0		1	0	0	0
1116	2	1	27	3		2		1	2	1	3	14		3	5	0	0	0	1	1	0	0	1	0	0	0	0	0	0	0		2	2	1	0	1	1	3	1	0	2	0	1	0		0	0	0	0
1117	2	2	46	3		1		2	2	2			2	17	4	0	0	0	1	0	0	0	1	0	0	0	0	0	0	1		2	2	2	1	0	1	3	1	0	1	1	1	0		3	0	0	0
1118	2	2	25	2		1		1	1	2			2	3	7	0	0	0	0	0	0	1	1	0	0	0	0	0	0	1		2	2	2	1	1	1	2	0	0	2	2	2	0		2	0	1	0
1119	2	2	30	3		1		2	2	1	3	6		5	3	0	0	1	0	0	0	0	1	0	0	0	0	0	0	0		2	2	2	1	0	1	3	0	1	2	2	2	0		1	0	1	0
1120	2	1	23	2		1		2	2	1	1	13		2	3	0	0	1	0	0	0	0	1	0	0	0	0	0	0	0		2	2	1	1	1	1	3	1	0	1	1	1	0		2	0	0	1
1121	2	2	24	3		1		1	2	1	1	18		1	3	0	0	1	1	1	0	0	1	0	0	0	0	0	0	0		2	2	2	0	1	0	2	0	0	1	2	1	0		2	0	1	2
1122	2	1	23	3		1		1	2	1	1	10		1	5	0	1	1	1	1	1	0	1	0	0	0	0	0	0	1		2	2	2	1	1	1	2	0	0	2	2	2	0		1	0	0	0
1123	2	1	46	3		1		2	3	1	4	2		19	5	0	0	0	0	1	0	0	1	0	0	0	0	0	0	1		2	2	2	0	1	1	3	1	0	2	1	1	0		4	2	1	1
1124	2	2	24	3		2		1	2	1	1	18		1	3	0	0	1	0	0	0	0	1	0	0	0	0	0	0	1		2	2	2	1	0	1	2	0	0	0	0	2	0		1	1	1	0
1125	2	1	24	3		1		1	2	1	1	10		1	4	0	0	0	1	0	0	0	1	0	0	0	0	0	0	0		2	2	2	0	1	1	0	0	0	2	2	2	0		2	0	0	0
1126	2	2	27	2		1		1	2	1	3	11		3	6	0	0	1	1	1	1	0	1	0	0	0	0	0	0	0		1	2	1	1	0	0	0	0	0	1	2	1	0		1	0	1	1
1127	2	1	24	3		1		1	2	1	1	16		1	6	0	0	1	1	1	1	0	1	0	0	0	0	0	2	1		2	2	2	1	1	1	2	0	0	2	2	2	0		2	0	1	1
1128	2	1	26	3		1		1	2	1	1	13		1	3	0	0	1	1	0	0	0	1	0	0	0	0	0	0	1		2	2	2	1	0	1	2	1	0	1	1	1	0		0	0	0	0
1129	2	1	53	3		2		2	5	1	5	10		25	6	0	0	0	1	1	1	0	1	0	0	0	0	0	0	1		2	2	2	1	1	1	2	0	0	2	2	2	0		1	0	0	2
1130	2	2	32	3		1		2	2	1	2	11		7	5	0	0	0	0	1	0	0	1	0	0	0	0	0	0	0		2	2	2	1	0	1	3	1	0	1	1	1	0		2	0	0	0
1131	2	2	31	1		2		1	2	1	2	9		5	5	0	0	0	0	1	0	0	1	0	0	0	0	0	1	0		2	2	2	1	1	1	0	1	0	1	2	1	0		0	0	0	0
1132	2	1	48	3		1		2	2	1	4	16		9	6	0	0	1	1	1	1	0	1	0	0	0	0	0	0	2		2	2	2	1	1	0	3	0	0	1	2	0	0		1	0	4	3
1133	2	1	34	2		1		2	2	1	4	5		7	4	0	0	0	1	0	0	0	1	0	0	0	0	0	0	0		1	1	1	1	1	0	0	0	0	2	2	1	0		4	4	4	1
1134	2	2	40	3		1		2	5	1	5	6		14	5	0	0	0	0	1	0	0	1	0	0	0	0	0	0	0		2	2	2	1	0	1	3	0	1	1	2	1	0		3	0	3	0
1135	2	2	25	3		1		1	2	1	1	16		1	3	0	0	1	0	0	0	0	1	0	0	0	0	0	1	1		2	2	2	1	1	1	1	1	1	2	2	2	1		0	1	0	2
1136	2	1	43	3		1		2	2	2			5	18	5	0	0	0	0	1	0	0	1	0	0	0	0	0	1	1		2	2	2	1	1	1	4	0	0	2	2	2	0		1	1	1	2
1137	2	2	52	3		2		2	2	2			6	27	5	0	0	0	0	1	0	0	1	0	0	0	0	0	0	0		2	2	2	1	0	1	2	0	0	0	1	1	0		1	0	1	0
1138	2	2	36	3		1		2	2	2			4	12	3	0	0	1	0	0	0	0	1	0	0	0	0	0	0	1		1	2	0	1	0	0	2	1	0	1	2	1	0		0	0	0	0
1139	2	1	27	3		1		1	2	1	1	2		1	5	0	0	0	0	1	0	0	1	0	0	0	0	0	0	2		2	2	2	0	1	1	2	0	0	2	2	2	0		2	1	1	0
1140	2	1	41	3		2		2	5	1	5	2		15	3	0	0	1	0	0	0	0	1	0	0	0	0	0	0	0		2	2	2	1	1	0	2	0	0	2	2	1	0		0	0	0	0
1141	2	1	35	3		1		2	2	1	3	6		9	5	0	0	0	0	1	0	0	1	0	0	0	0	0	0	0		2	2	2	1	0	1	2	0	0	0	0	0	0		0	0	0	0
1142	2	2	24	3		1		1	2	1	1	2		1	4	0	0	1	1	1	1	0	1	0	0	0	0	0	2	0		2	2	2	1	0	1	2	1	0	2	2	2	0		2	2	2	2
1143	2	2	31	3		1		2	2	1	3	2		5	3	0	0	1	0	0	0	0	1	0	0	0	0	0	0	0		2	2	2	0	0	0	2	0	0	1	1	0	0		1	0	1	0
1144	2	2	41	3		2		2	2	1	3	11		13	5	0	0	0	0	1	0	0	1	0	0	0	0	0	0	0		2	2	2	0	1	1	2	0	0	2	0	1	0		1	0	0	1
1145	2	1	31	3		1		2	2	1	2	18		7	7	0	0	0	0	0	0	1	1	0	0	0	0	0	0	0		2	2	2	1	1	1	2	1	0	2	2	2	1		4	0	0	0
1146	2	1	32	3		1		2	2	1	2	10		7	6	0	0	1	1	1	1	0	1	0	0	0	0	0	0	0		2	1	2	1	0	1	3	1	0	2	0	1	0		0	0	0	0
1147	2	1	33	3		1		2	2	1	2	18		8	6	0	0	0	0	0	1	1	1	0	0	0	0	0	0	2		0	1	1	1	0	1	1	1	0	2	2	1	0		3	0	0	0
1148	2	1	34	3		1		2	2	1	2	10		5	6	0	0	1	1	1	1	0	1	0	0	0	0	0	0	2		2	2	2	1	1	1	3	1	0	2	2	2	1		2	0	0	0
1149	2	2	36	3		1		2	2	1	3	9		4	3	0	0	1	1	1	0	0	1	0	0	0	0	0	0	0		2	2	1	0	1	1	0	0	0	2	2	2	0		0	0	0	0
1150	2	2	38	4	Bini	1		2	3	1	4	2		12	5	0	0	0	0	1	0	0	1	0	0	0	0	0	0	0		2	2	2	0	1	1	3	1	0	2	1	1	0		2	0	1	0
1151	2	2	61	4	Edo	1		2	5	1	5	11		38	5	0	0	0	0	1	1	0	2	1	0	0	0	0	0	1		2	1	2	0	1	1	2	0	0	2	1	1	0		1	0	1	0
1152	2	2	24	3		1		1	2	1	1	9		1	3	0	0	1	1	0	0	0	1	0	0	0	0	0	0	0		2	1	1	0	1	1	2	0	0	2	2	3	0		0	0	0	0
1153	2	1	33	3		1		2	2	1	2	5		6	4	0	0	0	1	0	0	0	1	0	0	0	0	0	0	0		2	2	2	1	1	1	3	1	0	2	2	3	0		0	0	0	2
1154	2	1	27	3		1		1	2	1	1	9		1	4	0	0	0	1	1	0	0	1	0	0	0	0	0	0	2		2	2	2	0	1	0	2	0	0	2	2	2	0		1	0	0	0
1155	2	1	41	3		2		2	3	1	2	5		12	4	0	0	0	1	0	0	0	1	0	0	0	0	0	0	1		2	2	2	1	1	0	1	0	0	2	2	2	0		1	0	0	0
1156	2	1	28	3		1		1	2	1	3	9		4	1	1	1	1	1	1	0	0	1	0	0	0	0	0	0	1		2	2	2	1	1	1	1	0	0	2	2	2	1		1	2	1	2
1157	2	1	47	2		1		2	2	1	4	16		10	6	0	0	1	1	1	1	0	1	0	0	0	0	0	0	1		2	2	2	1	1	1	2	0	0	2	2	2	0		2	0	0	1
1158	2	1	34	4	Ora	1		2	3	1	3	17		11	6	0	0	0	1	1	1	0	1	0	0	0	0	0	2	0		2	2	2	1	1	1	3	1	0	2	2	2	0		2	0	1	1
1159	2	2	40	3		1		2	3	1	2	2		15	5	0	0	0	0	1	0	0	1	0	0	0	0	0	2	1		2	2	2	1	1	1	2	0	0	2	1	1	0		1	0	0	1
1160	2	2	33	3		2		2	2	1	4	2		10	5	0	0	0	0	1	1	0	1	0	0	0	0	0	0	0		2	2	2	1	1	1	2	1	0	2	2	2	0		2	0	0	1
1161	2	2	31	3		1		1	2	1	4	2		8	5	0	0	0	0	1	0	0	2	0	0	0	1	0	2	0		2	2	2	1	1	0	2	0	0	2	1	1	0		1	0	0	1
1162	2	1	27	3		1		1	2	1	2	2		8	5	0	0	0	0	1	0	0	1	0	0	0	0	0	0	1		2	2	2	1	1	0	2	0	0	2	1	1	0		1	0	0	3
1163	2	2	45	2		1		2	2	1	3	2		21	5	0	0	0	0	1	0	0	1	0	0	0	0	0	0	0		2	2	2	1	1	0	1	0	0	0	0	0	0		2	2	2	2
1164	2	1	29	3		1		1	2	1	3	2		4	5	0	0	0	0	1	0	0	1	0	0	0	0	0	2	1		2	2	2	1	0	0	0	0	0	2	2	1	0		0	0	0	0
1165	2	2	29	3		1		2	2	1	3	2		4	3	0	0	1	0	0	0	0	1	0	0	0	0	0	0	0		2	2	2	0	1	1	2	0	0	2	2	2	1		1	0	1	2
1166	2	2	31	3		1		2	2	1	3	2		5	5	0	0	0	0	1	0	0	1	0	0	0	0	0	0	2		2	2	2	1	1	1	0	0	0	2	2	2	0		1	0	1	0
1167	2	1	30	3		1		2	2	1	3	2		5	5	0	0	0	0	1	0	0	1	0	0	0	0	0	0	0		2	2	2	1	0	0	1	0	0	2	2	1	0		1	0	0	2
1168	2	1	42	4		4		2	2	1	4	2		11	5	0	0	0	0	1	1	0	1	0	0	0	0	0	2	2		2	2	2	1	1	0	0	0	0	2	2	1	0		0	0	0	0
1169	2	2	25	3		1		1	2	1	1	2		1	5	0	0	0	0	1	0	0	2	0	0	0	1	0	2	1		2	2	2	0	1	1	0	0	0	2	2	1	0		1	0	0	2
1170	2	2	38	3		1		1	2	1	4	13		13	5	0	0	0	0	1	0	0	1	0	0	0	0	0	0	0		2	2	2	1	0	1	3	1	0	2	2	2	0		1	2	1	0
1171	2	1	43	3		2		2	3	1	4	6		16	5	0	0	0	0	1	0	0	1	0	0	0	0	0	0	1		2	2	2	1	0	1	3	1	0	2	2	2	0		1	0	1	1
1172	2	2	39	3		1		2	5	1	5	4		13	5	0	0	0	0	1	1	0	2	1	0	0	0	0	0	0		2	2	2	1	1	1	3	1	0	2	2	2	0		2	1	2	2
1173	2	1	40	3		2		2	2	1	4	13		12	3	0	0	1	0	0	0	0	1	0	0	0	0	0	0	1		2	2	2	0	1	1	2	0	0	2	2	2	0		1	1	1	2
1174	2	2	28	3		1		2	3	1	2	9		4	4	0	0	0	1	0	0	0	1	0	0	0	0	0	0	2		2	2	2	0	1	1	4	1	1	2	2	2	1		2	2	1	0
1175	2	1	31	3		1		2	2	1	2	13		6	5	0	0	0	0	1	0	0	1	0	0	0	0	0	0	0		2	2	1	1	0	0	0	0	0	0	0	1	0		0	0	0	0
1176	2	2	30	3		1		1	3	2			2	6	3	0	0	1	0	0	0	0	1	0	0	0	0	0	0	1		0	2	1	1	0	1	0	0	0	1	0	1	0		1	1	1	0
1177	2	2	37	3		2		2	2	1	3	18		3	3	0	0	1	0	0	0	0	1	0	0	0	0	0	0	0		2	2	2	0	0	0	3	0	1	1	2	3	0		1	0	0	0
1178	2	1	42	3		1		2	2	1	3	10		12	4	0	0	0	1	0	1	0	1	0	0	0	0	0	0	0		2	1	2	0	1	0	0	0	0	2	2	2	0		2	1	1	0
1179	2	2	33	3		1		2	2	1	3	11		6	4	0	0	0	1	1	1	0	1	0	0	0	0	0	0	0		2	2	2	1	0	1	1	0	0	1	0	0	0		1	0	0	0
1180	2	1	33	2		1		2	2	1	3	2		6	5	0	0	0	0	1	0	0	1	0	0	0	0	0	0	2		2	2	2	1	0	1	2	0	0	2	2	1	0		1	0	1	2
1181	2	1	31	3		1		1	2	1	3	2		6	5	0	0	0	0	1	0	0	1	0	0	0	0	0	0	0		2	2	2	0	1	0	0	0	0	0	0	0	1		4	4	4	3
1182	2	1	26	3		1		1	2	1	1	10		1	4	0	0	0	1	0	0	0	1	0	0	0	0	0	0	0		2	2	2	0	1	1	0	0	0	2	2	2	0		0	0	0	0
1183	2	2	25	3		1		2	2	2			2	3	4	0	0	0	1	0	0	0	2	1	0	0	0	0	0	0		2	2	2	1	1	1	3	0	0	2	2	2	0		2	0	2	2
1184	2	2	40	4		1		2	2	2			4	15	4	0	0	0	1	0	0	0	2	1	0	0	0	0	0	0		2	2	2	0	1	1	2	1	1	2	2	2	0		2	1	2	2
1185	2	2	31	3		1		1	2	2			2	7	6	0	0	0	0	0	1	0	1	0	0	0	0	0	0	2		2	2	2	1	1	1	4	0	0	2	2	1	0		1	0	0	2
1186	2	2	48	3		1		2	1	2			4	25	6	0	0	0	0	0	1	0	1	0	0	0	0	0	0	0		2	2	2	0	1	1	1	1	1	2	2	2	0		3	0	2	2
1187	2	2	36	3		1		2	2	1	3	1		6	2	0	1	0	0	0	0	0	1	0	0	0	0	0	0	0		2	2	2	1	1	1	2	0	0	2	2	2	1		2	1	0	2
1188	2	2	29	3		1		1	2	1	3	1		6	6	0	0	0	1	0	1	0	1	0	0	0	0	0	2	1		2	2	2	0	1	1	2	0	0	2	2	2	1		2	0	1	0
1189	2	2	58	2		1		1	1	2			3	15	5	0	0	0	0	1	0	0	2	1	0	0	0	0	0	2		2	2	2	1	0	1	2	1	1	2	2	2	0		2	2	2	2
1190	2	2	34	2		1		1	2	2			2	12	6	0	0	0	0	0	1	0	1	0	0	0	0	0	0	1		1	1	1	1	1	1	3	0	0	2	2	2	0		2	1	2	2
1191	2	1	48	3		1		2	3	1	3	1		21	2	0	1	0	0	0	0	0	2	1	0	0	0	0	0	1		2	2	2	1	1	1	3	0	0	2	2	2	0		1	0	0	1
1192	2	2	39	4	Idoma	1		2	5	1	5	1		12	2	0	1	0	0	0	1	0	1	0	0	0	0	0	0	2		2	2	2	0	1	1	3	1	1	2	2	1	0		2	2	2	2
1193	2	1	38	3		2		2	2	1	3	1		7	2	0	1	0	0	0	0	0	1	0	0	0	0	0	2	2		2	2	2	1	1	1	1	1	0	2	2	2	1		1	1	1	3
1194	2	1	49	3		1		2	2	1	3	14		15	3	0	0	1	0	0	0	0	1	0	0	0	0	0	2	0		2	2	2	0	0	1	2	0	0	1	2	1	0		0	0	0	0
1195	2	1	40	3		1		2	2	1	3	14		7	5	0	0	0	0	1	0	0	1	0	0	0	0	0	0	0		2	2	2	0	1	0	1	0	0	2	2	2	1		0	0	0	0
1196	2	1	34	3		2		2	2	1	3	14		7	3	0	0	1	0	0	0	0	1	0	0	0	0	0	0	1		2	2	2	1	0	1	2	0	0	2	1	1	0		2	0	1	0
1197	2	1	30	3		1		2	2	1	3	2		6	3	0	0	1	1	1	0	0	1	0	0	0	0	0	0	1		2	2	2	1	1	1	1	0	0	2	0	1	0		2	2	2	2
1198	2	2	29	3		1		2	2	1	3	14		6	3	0	0	1	0	1	0	0	1	0	0	0	0	0	2	1		2	1	1	0	1	1	2	0	0	1	1	2	0		3	0	3	3
1199	2	1	31	3		1		2	2	1	2	2		3	3	0	0	1	0	0	0	0	1	0	0	0	0	0	0	0		2	2	2	1	0	1	2	0	0	2	0	0	0		1	0	0	0
1200	2	1	35	3		2		2	2	1	4	15		9	5	0	0	0	0	1	0	0	1	0	0	0	0	0	0	0		2	2	2	1	1	1	3	0	0	1	1	2	0		3	0	3	1
1201	2	2	34	3		1		2	2	1	4	2		9	5	0	0	0	0	1	0	0	1	0	0	0	0	0	0	1		2	2	2	1	0	1	3	0	0	1	0	0	0		2	1	0	0
1202	2	2	28	3		1		2	2	1	2	6		2	5	0	0	0	0	1	0	0	1	0	0	0	0	0	0	1		2	2	1	0	1	1	0	0	0	1	1	1	0		1	0	0	1
1203	2	2	31	3		2		2	2	1	2	6		5	5	0	0	0	0	1	0	0	1	0	0	0	0	0	0	0		2	2	2	1	0	1	2	0	0	1	0	1	0		0	0	0	0
1204	2	1	45	3		1		2	5	1	5	6		18	5	0	0	0	0	1	0	0	1	0	0	0	0	0	0	0		2	2	2	1	1	1	2	0	0	2	2	1	0		1	0	0	0
1205	2	1	26	3		1		1	2	1	1	13		1	5	0	0	0	0	1	0	0	1	0	0	0	0	0	0	1		2	2	2	1	0	1	3	1	0	2	1	1	0		2	1	3	3
1206	2	2	26	4	Edo	1		2	2	1	1	10		1	3	0	0	1	1	0	0	0	1	0	0	0	0	0	0	0		2	2	2	1	1	1	2	0	0	2	2	2	0		2	0	1	2
1207	2	1	39	3		1		2	2	1	2	6		11	5	0	0	0	0	1	0	0	1	0	0	0	0	0	2	1		2	2	2	1	1	0	0	0	0	2	2	2	1		0	0	0	0
1208	2	2	35	4		4		2	2	1	4	2		10	3	0	0	1	0	0	0	0	1	0	0	0	0	0	0	2		2	2	2	0	1	1	2	0	0	1	2	2	0		2	1	1	0
[truncated: 127 more columns]
